# Supplementary material for: Cardiology hospital admission risk prediction: training, internal validation and technical implementation in the electronic health record
Source: Eur Heart J Digit Health. 2026 Jul 6;7(7):ztag109. doi: 10.1093/ehjdh/ztag109 (PMC13419068; doi:10.1093/ehjdh/ztag109)
Supplement: ztag109_Supplementary_Data [file ztag109_supplementary_data.zip]

Archive with 4 entries (4 files):
- Appendix C and D.docx
- Supplementary file.docx
- supplement_1 CODE-EHR_CHARP_Checklist.docx
- supplement_2 STROBE.docx
